# Supplementary material for: Variant Profiling of a Large Cohort of 138 Chinese Families With Autosomal Dominant Retinitis Pigmentosa
Source: Front Cell Dev Biol. 2021 Feb 1;8:629994. doi: 10.3389/fcell.2020.629994 (PMC7882618; doi:10.3389/fcell.2020.629994)
Supplement: Supplementary file 1 [file Data_Sheet_1.XLSX]

## Sheet: sheet 1
Table S1. Presumed pathogenic variants identified in this study and analysis of the variants by predictive programs
Gene	NM	Exon	Nucleotide Change	Protein effect	Mutant Type	Allele frequency	poly phen-2	SIFT	MT	Net gene 2	BDGP	Human Splicing Finder	MAF*	1000G	ExAc	In house	ACMG	Source
ARL3	NM_004311	exon3	c.212A>C	p.(Q71P)	missense	1	PD	D	DC	B	B	—	—	—	—	—	PA	Novel
CRX	NM_000554	exon4	c.441_463del 23	p.(P149fs*17)	frameshift	1	—	—	DC	—	—	—	—	—	—	—	PA	Novel
IMPDH1	NM_000883	exon9	c.836T>C	p.(L279S)	missense	1	PD	D	DC	B	B	—	—	—	—	—	PA	Xu et al., 2020
IMPDH1	NM_000883	exon10	c.931G>A	p.(D311N)	missense	1	PD	D	DC	B	B	—	8e-06	—	0	1.5e-05	PA	Bowne et al., 2002
PRPF31	NM_015629	exons 1-3	19kb+ del†	p.(?)	gross del	1	—	—	—	—	—	—	—	—	—	—	PA	Dong et al., 2013
PRPF31	NM_015629	exons 2-3	452bp+ del	p.(?)	gross del	2	—	—	—	—	—	—	—	—	—	—	PA	Novel
PRPF31	NM_015629	exons 2-8	7.5kb+ del	p.(?)	gross del	1	—	—	—	—	—	—	—	—	—	—	PA	Novel
PRPF31	NM_015629	exons 1-14	18kb+ del	p.(?)	gross del	3	—	—	—	—	—	—	—	—	—	—	PA	Eisenberger et al., 2013
PRPF31	NM_015629	exon3	c.220C>T	p.(Q74*)	nonsense	1	PD	D	DC	—	—	—	—	—	—	—	PA	Sullivan et al., 2006
PRPF31	NM_015629	exon5	c.323-1G>C	p.(?)	splice	1	—	—	DC	SC	SC	—	—	—	—	—	PA	Novel
PRPF31	NM_015629	exon5	c.344G>C	p.(R115P)	missense	1	PD	D	DC	B	B	—	—	—	—	—	PA	Novel
PRPF31	NM_015629	exon6	c.421-1G>A	p.(?)	splice	1	—	—	DC	SC	SC	—	—	—	—	—	PA	Xia et al., 2004
PRPF31	NM_015629	exon6	c.466C>T	p.(Q156*)	nonsense	1	PD	—	DC	—	—	—	—	—	—	—	PA	Tajiguli et al., 2016
PRPF31	NM_015629	exon7	c.584T>C	p.(L195P)	missense	1	PD	D	DC	B	B	—	—	—	—	—	PA	Novel
PRPF31	NM_015629	exon8	c.850_855+6 del12	p.(?)	splice	1	—	—	—	SC	SC	SC	—	—	—	—	PA	Novel
PRPF31	NM_015629	exon9	c.856-1G>C	p.(?)	splice	1	—	—	DC	SC	SC	—	—	—	—	—	PA	Novel
PRPF31	NM_015629	exon9	c.916G>A	p.(D306N)	missense	1	PD	D	DC	B	B	—	—	—	—	—	PA	Novel
PRPF31	NM_015629	exon11	c.1146G>A	p.(E382E)	synonymous	1	—	T	DC	SC	SC	SC	—	—	—	—	LP	Novel
PRPF31	NM_015629	exon12	c.1215delG	p.(R406Vfs*7)	frameshift	1	—	—	DC	—	—	—	—	—	—	—	PA	Dong et al., 2013
PRPF31	NM_015629	exon13	c.1374+654C>G	p.(?)	splice	1	—	—	DC	—	—	—	—	—	—	—	PA	Rio Frio et al., 200
PRPF31	NM_015629	exon14	c.1499G>T	p.(*500Lext*23)	stop-codon-lost	1	PD	—	P	—	—	—	—	—	—	—	PA	Novel
PRPF6	NM_012469	exon5	c.514C>T	p.(R172W)	missense	1	PD	D	DC	SC	B	—	8e-06	—	0	—	PA	Huang et al., 2015
PRPF8	NM_006445	exon26	c.4150C>T	p.(R1384W)	missense	1	PD	D	DC	B	B	—	—	—	—	—	PA	Novel
PRPF8	NM_006445	exon36	c.5792C>T	p.(T1931M)	missense	1	PD	D	DC	B	B	—	—	—	—	—	PA	Novel
PRPF8	NM_006445	exon43	c.6938A>G	p.(H2313R)	missense	1	PD	D	DC	B	B	—	—	—	—	—	PA	Novel
PRPF8	NM_006445	exon43	c.6994G>T	p.(D2332Y)	missense	1	PD	D	DC	B	B	—	—	—	—	—	LP	Novel
PRPF8	NM_006445	exon43	c.6997delC	p.(L2333Cfs*26)	frameshift	1	—	—	P	—	—	—	—	—	—	—	PA	Novel
PRPH2	NM_000322	exon3	c.914delG	p.(G305Afs*19)	frameshift	1	—	—	D	—	—	—	—	—	—	—	PA	Xu et al., 2014
RHO	NM_000539	exon1	c.180C>A	p.(Y60*)	nonsense	2	—	—	DC	—	—	—	—	—	—	—	PA	Eisenberger et al., 2013
RHO	NM_000539	exon1	c.190C>T	p.(Q64*)	nonsense	1	—	—	DC	—	—	—	—	—	—	—	PA	Macke et al., 1993
RHO	NM_000539	exon1	c.266G>A	p.(G89D)	missense	1	PD	D	DC	B	B	—	—	—	—	—	PA	Sung et al., 1991
RHO	NM_000539	exon1	c.317G>C	p.(G106R)	missense	1	PD	D	DC	B	B	—	—	—	—	—	PA	Inglehearn et al., 1992
RHO	NM_000539	exon2	c.403C>T	p.(R135W)	missense	4	PD	D	DC	B	B	—	—	—	—	—	PA	Sung et al., 1991
RHO	NM_000539	exon2	c.505G>C	p.(A169P)	missense	1	PD	D	P	B	B	—	—	—	—	—	PA	Pan et al., 2012
RHO	NM_000539	exon2	c.512C>T	p.(P171L)	missense	1	PD	D	DC	B	B	—	—	—	—	—	PA	Dryja et al., 1991
RHO	NM_000539	exon3	c.533A>G	p.(Y178C)	missense	1	PD	D	DC	B	B	—	—	—	—	—	PA	Sung et al., 1991
RHO	NM_000539	exon3	c.548T>G	p.(L183R)	missense	1	B	D	DC	B	B	—	—	—	—	—	PA	Novel
RHO	NM_000539	exon3	c.557C>G	p.(S186W)	missense	1	PD	D	DC	B	B	—	—	—	—	—	PA	Matias-Florentino et al., 2009
RHO	NM_000539	exon3	c.632A>T	p.(H211L)	missense	1	PD	D	DC	B	B	—	—	—	—	—	PA	Yang et al., 2015
RHO	NM_000539	exon4	c.886A>G	p.(K296E)	missense	1	PD	D	DC	B	B	—	—	—	—	—	PA	Keen et al., 1991
RHO	NM_000539	exon5	c.1033G>T	p.(V345L)	missense	2	PD	D	DC	B	B	—	—	—	—	—	PA	Vaithinathan et al., 1994
RHO	NM_000539	exon5	c.1040C>T	p.(P347L)	missense	4	PD	D	DC	B	B	—	8e-06	—	4e-05	—	PA	Dryja et al., 1990
RHO	NM_000539	exon5	c.1040C>A	p.(P347Q)	missense	1	PD	D	DC	B	B	—	—	—	—	—	PA	Vaithinathan et al., 1994
RP1	NM_006269	exon4	c.980A>C	p.(Q327P)	missense	1	PD	T	DC	B	B	—	—	—	—	—	LP	Novel
RP1	NM_006269	exon4	c.2029C>T	p.(R677*)	nonsense	3	—	—	DC	—	—	—	—	—	—	—	PA	Pierce et al., 1999
RP1	NM_006269	exon4	c.2116delG	p.(G706Vfs*7)	frameshift	1	—	—	DC	—	—	—	—	—	—	—	PA	Xu et al., 2014
RP1	NM_006269	exon4-5	c.2286delA	p.(N763Ifs*12)	frameshift	1	—	—	DC	—	—	—	—	—	—	—	PA	Fernandez-San Jose et al., 2015
RP1	NM_006269	exon4	c.2330_2331insAA	p.(S779Nfs*5)	frameshift	1	—	—	DC	—	—	—	—	—	—	—	PA	Novel
RP1	NM_006269	exon4	c.2380G>T	p.(E794*)	nonsense	1	—	—	DC	—	—	—	—	—	—	—	PA	Novel
SNRNP200	NM_014014	exon13	c.1520C>T	p.(A507V)	missense	1	PD	D	DC	B	B	—	—	—	—	—	PA	Novel
SNRNP200	NM_014014	exon15	c.1951C>T	p.(L651F)	missense	1	PD	D	DC	B	B	—	—	—	—	—	PA	Novel
SNRNP200	NM_014014	exon16	c.2041C>T	p.(R681C)	missense	2	PD	D	DC	B	B	—	—	—	—	—	PA	Benaglio et al., 2011
SNRNP200	NM_014014	exon16	c.2042G>A	p.(R681H)	missense	1	PD	D	DC	B	B	—	—	—	—	—	PA	Benaglio et al., 2011
SNRNP200	NM_014014	exon18	c.2359G>A	p.(A787T)	missense	1	PD	D	DC	B	B	—	—	—	—	—	PA	Xu et al., 2014
SNRNP200	NM_014014	exon20	c.2599G>A	p.(G867S)	missense	1	PD	D	DC	B	B	—	—	—	—	—	PA	Novel
SNRNP200	NM_014014	exon25	c.3260C>T	p.(S1087L)	missense	1	PD	D	DC	B	B	—	0.000008	—	0	1.5e-05	PA	Zhao et al., 2009
TOPORS	NM_005802	exon3	c.2420dupA	p.(N807Kfs*9)	frameshift	1	—	—	DC	—	—	—	—	—	—	—	PA	Novel
TOPORS	NM_005802	exon3	c.2556_2557 delGA	p.(E852Dfs*20)	frameshift	1	—	—	DC	—	—	—	—	—	—	—	PA	Xu et al., 2014
TOPORS	NM_005802	exon3	c.2570G>T	p.(R857M)	missense	1	PD	D	P	B	B	—	—	—	—	—	PA	Chen et al., 2013
RP2*	NM_006915	exon2	c.352C>T	p.(R118C)	missense	1	PD	D	DC	B	B	—	—	—	—	—	PA	Bader et al., 2003
RP2*	NM_006915	exon4	c.934C>T	p.(Q312*)	nonsense	1	PD	T	DC	—	—	—	—	—	—	—	PA	Novel
RPGR*	NM_001034853	exon4	c.284G>A	p.(G95E)	missense	1	PD	D	DC	B	B	—	—	—	—	—	PA	Novel
RPGR*	NM_001034853	exon8	c.904T>C	p.(C302R)	missense	1	PD	D	DC	B	B	—	—	—	—	—	PA	Zito et al., 2000
RPGR*	NM_001034853	exon14	c.1694_1695 delAA	p.(Q565Rfs*17)	frameshift	1	—	—	DC	—	—	—	—	—	—	—	PA	Novel
RPGR*	NM_001034853	exon15	c.3092delA	p.(E1031Gfs*58)	frameshift	1	—	—	DC	—	—	—	—	—	—	—	PA	Bader et al., 2003
EYS#	NM_001142800	exon43	c.8278C>T	p.(R2760C)	missense	1	PD	T	DC	B	B	—	—	—	—	—	PA	Novel
EYS#	NM_001142800	exon43	c.8804_8805 insA	p.(Y2935*)	nonsense	1	—	—	DC	—	—	—	—	—	—	—	PA	Novel
FAM161A#	NM_001201543	exons 1-5	19kb+ del	p.(?)	gross del	1	—	—	—	—	—	—	—	—	—	—	PA	Novel
FAM161A#	NM_001201543	exon4	c.1642C>T	p.(Q548*)	nonsense	1	—	—	DC	—	—	—	—	—	—	—	PA	Novel
USH2A#	NM_206933	exon5	c.802G>A	p.(G268R)	missense	1	PD	D	DC	B	B	—	8e-06	—	4e-05	6.1e-05	PA	Dreyer et al., 2008
USH2A#	NM_206933	exon42	c.8431C>A	p.(P2811T)	missense	1	PD	T	DC	B	B	—	0.001	0	0.00155	—	PA	Baux et al., 2014
RIMS1§	NM_014989	exon10	c.2035T>A	p.(S679T)	missense	1	PD	D	DC	B	B	—	—	—	—	—	PA	Novel
Abbreviations: B, Benign; D, damaging; DC, Disease causing; LP, Likely pathogenic; MAF (the data comes from dbSNP), Minor Allele Frequency; P, Polymorphism; PA, Pathogenic; PD, Probably or possibly damaging; SC, Splice site changed; T, Tolerated; *, X-linked retinitis pigmentosa gene; #, autosomal recessive retinitis pigmentosa gene; §, autosomal dominant cone rod dystrophy gene; Unmarked, autoso…
REFERENCES
Bader, I., Brandau, O., Achatz, H., Apfelstedt-Sylla, E., Hergersberg, M., Lorenz, B., et al. (2003). X-linked retinitis pigmentosa: RPGR mutations in most families with definite X linkage and clustering of mutations in a short sequence stretch of exon ORF15. Invest Ophthalmol Vis Sci.44, 1458-1463. doi: 10.1167/iovs.02-0605.
Baux, D., Blanchet, C., Hamel, C., Meunier, I., Larrieu, L., Faugère, V., et al. (2014). Enrichment of LOVD-USHbases with 152 USH2A genotypes defines an extensive mutational spectrum and highlights missense hotspots. Hum Mutat.35, 1179-1186. doi: 10.1002/humu.22608.
Benaglio, P., McGee, T.L., Capelli, L.P., Harper, S., Berson, E.L., and Rivolta, C. (2011). Next generation sequencing of pooled samples reveals new SNRNP200 mutations associated with retinitis pigmentosa. Hum Mutat.32, E2246-2258. doi: 10.1002/humu.21485.
Bowne, S.J., Sullivan, L.S., Blanton, S.H., Cepko, C.L., Blackshaw, S., Birch, D.G., et al. (2002). Mutations in the inosine monophosphate dehydrogenase 1 gene (IMPDH1) cause the RP10 form of autosomal dominant retinitis pigmentosa. Hum Mol Genet.11, 559-568. doi: 10.1093/hmg/11.5.559.
Chen, X., Zhao, K., Sheng, X., Li, Y., Gao, X., Zhang, X., et al. (2013). Targeted sequencing of 179 genes associated with hereditary retinal dystrophies and 10 candidate genes identifies novel and known mutations in patients with various retinal diseases. Invest Ophthalmol Vis Sci.54, 2186-2197. doi: 10.1167/iovs.12-10967.
Dong, B., Chen, J., Zhang, X., Pan, Z., Bai, F., and Li, Y. (2013). Two novel PRP31 premessenger ribonucleic acid processing factor 31 homolog mutations including a complex insertion-deletion identified in Chinese families with retinitis pigmentosa. Mol Vis.19, 2426-2435.
Dreyer, B., Brox, V., Tranebjaerg, L., Rosenberg, T., Sadeghi, A.M., Möller, C., et al. (2008). Spectrum of USH2A mutations in Scandinavian patients with Usher syndrome type II. Hum Mutat.29, 451. doi: 10.1002/humu.9524.
Dryja, T.P., Hahn, L.B., Cowley, G.S., McGee, T.L., and Berson, E.L. (1991). Mutation spectrum of the rhodopsin gene among patients with autosomal dominant retinitis pigmentosa. Proc Natl Acad Sci U S A.88, 9370-9374. doi: 10.1073/pnas.88.20.9370.
Dryja, T.P., McGee, T.L., Hahn, L.B., Cowley, G.S., Olsson, J.E., Reichel, E., et al. (1990). Mutations within the rhodopsin gene in patients with autosomal dominant retinitis pigmentosa. N Engl J Med.323, 1302-1307. doi: 10.1056/nejm199011083231903.
Eisenberger, T., Neuhaus, C., Khan, A.O., Decker, C., Preising, M.N., Friedburg, C., et al. (2013). Increasing the yield in targeted next-generation sequencing by implicating CNV analysis, non-coding exons and the overall variant load: the example of retinal dystrophies. PLoS One.8, e78496. doi: 10.1371/journal.pone.0078496.
Fernandez-San Jose, P., Corton, M., Blanco-Kelly, F., Avila-Fernandez, A., Lopez-Martinez, M.A., Sanchez-Navarro, I., et al. (2015). Targeted Next-Generation Sequencing Improves the Diagnosis of Autosomal Dominant Retinitis Pigmentosa in Spanish Patients. Invest Ophthalmol Vis Sci.56, 2173-2182. doi: 10.1167/iovs.14-16178.
Huang, X.F., Huang, F., Wu, K.C., Wu, J., Chen, J., Pang, C.P., et al. (2015). Genotype-phenotype correlation and mutation spectrum in a large cohort of patients with inherited retinal dystrophy revealed by next-generation sequencing. Genet Med.17, 271-278. doi: 10.1038/gim.2014.138.
Inglehearn, C.F., Keen, T.J., Bashir, R., Jay, M., Fitzke, F., Bird, A.C., et al. (1992). A completed screen for mutations of the rhodopsin gene in a panel of patients with autosomal dominant retinitis pigmentosa. Hum Mol Genet.1, 41-45. doi: 10.1093/hmg/1.1.41.
Keen, T.J., Inglehearn, C.F., Lester, D.H., Bashir, R., Jay, M., Bird, A.C., et al. (1991). Autosomal dominant retinitis pigmentosa: four new mutations in rhodopsin, one of them in the retinal attachment site. Genomics.11, 199-205. doi: 10.1016/0888-7543(91)90119-y.
Macke, J.P., Davenport, C.M., Jacobson, S.G., Hennessey, J.C., Gonzalez-Fernandez, F., Conway, B.P., et al. (1993). Identification of novel rhodopsin mutations responsible for retinitis pigmentosa: implications for the structure and function of rhodopsin. Am J Hum Genet.53, 80-89.
Matias-Florentino, M., Ayala-Ramirez, R., Graue-Wiechers, F., and Zenteno, J.C. (2009). Molecular screening of rhodopsin and peripherin/RDS genes in Mexican families with autosomal dominant retinitis pigmentosa. Curr Eye Res.34, 1050-1056. doi: 10.3109/02713680903283169.
Pan, Z., Lu, T., Zhang, X., Dai, H., Yan, W., Bai, F., et al. (2012). Identification of two mutations of the RHO gene in two Chinese families with retinitis pigmentosa: correlation between genotype and phenotype. Mol Vis.18, 3013-3020.
Pierce, E.A., Quinn, T., Meehan, T., McGee, T.L., Berson, E.L., and Dryja, T.P. (1999). Mutations in a gene encoding a new oxygen-regulated photoreceptor protein cause dominant retinitis pigmentosa. Nat Genet.22, 248-254. doi: 10.1038/10305.
Rio Frio, T., McGee, T.L., Wade, N.M., Iseli, C., Beckmann, J.S., Berson, E.L., et al. (2009). A single-base substitution within an intronic repetitive element causes dominant retinitis pigmentosa with reduced penetrance. Hum Mutat.30, 1340-1347. doi: 10.1002/humu.21071.
Sullivan, L.S., Bowne, S.J., Birch, D.G., Hughbanks-Wheaton, D., Heckenlively, J.R., Lewis, R.A., et al. (2006). Prevalence of disease-causing mutations in families with autosomal dominant retinitis pigmentosa: a screen of known genes in 200 families. Invest Ophthalmol Vis Sci.47, 3052-3064. doi: 10.1167/iovs.05-1443.
Sung, C.H., Davenport, C.M., Hennessey, J.C., Maumenee, I.H., Jacobson, S.G., Heckenlively, J.R., et al. (1991). Rhodopsin mutations in autosomal dominant retinitis pigmentosa. Proc Natl Acad Sci U S A.88, 6481-6485. doi: 10.1073/pnas.88.15.6481.
Tajiguli, A., Xu, M., Fu, Q., Yiming, R., Wang, K., Li, Y., et al. (2016). Next-generation sequencing-based molecular diagnosis of 12 inherited retinal disease probands of Uyghur ethnicity. Sci Rep.6, 21384. doi: 10.1038/srep21384.
Vaithinathan, R., Berson, E.L., and Dryja, T.P. (1994). Further screening of the rhodopsin gene in patients with autosomal dominant retinitis pigmentosa. Genomics.21,461-463.doi:10.1006/geno.1994.1301.
Xia, K., Zheng, D., Pan, Q., Liu, Z., Xi, X., Hu, Z., et al. (2004). A novel PRPF31 splice-site mutation in a Chinese family with autosomal dominant retinitis pigmentosa. Mol Vis.10, 361-365.
Xu, K., Xie, Y., Sun, T., Zhang, X., Chen, C., and Li, Y. (2020). Genetic and clinical findings in a Chinese cohort with Leber congenital amaurosis and early onset severe retinal dystrophy. Br J Ophthalmol.104, 932-937. doi: 10.1136/bjophthalmol-2019-314281.
Xu, Y., Guan, L., Shen, T., Zhang, J., Xiao, X., Jiang, H., et al. (2014). Mutations of 60 known causative genes in 157 families with retinitis pigmentosa based on exome sequencing. Hum Genet.133, 1255-1271. doi: 10.1007/s00439-014-1460-2.
Yang, L., Cui, H., Yin, X., Dou, H., Zhao, L., Chen, N., et al. (2015). Dependable and Efficient Clinical Molecular Diagnosis of Chinese RP Patient with Targeted Exon Sequencing. PLoS One.10, e0140684. doi: 10.1371/journal.pone.0140684.
Zhao, C., Bellur, D.L., Lu, S., Zhao, F., Grassi, M.A., Bowne, S.J., et al. (2009). Autosomal-dominant retinitis pigmentosa caused by a mutation in SNRNP200, a gene required for unwinding of U4/U6 snRNAs. Am J Hum Genet.85, 617-627. doi: 10.1016/j.ajhg.2009.09.020.
Zito, I., Gorin, M.B., Plant, C., Bird, A.C., Bhattacharya, S.S., and Hardcastle, A.J. (2000). Novel mutations of the RPGR gene in RP3 families. Hum Mutat.15, 386. doi: 10.1002/(sici)1098-1004(200004)15:4<386::Aid-humu23>3.0.Co;2-4.
