# Supplementary material for: Variant Profiling of a Large Cohort of 138 Chinese Families With Autosomal Dominant Retinitis Pigmentosa
Source: Front Cell Dev Biol. 2021 Feb 1;8:629994. doi: 10.3389/fcell.2020.629994 (PMC7882618; doi:10.3389/fcell.2020.629994)
Supplement: Supplementary file 2 [file Data_Sheet_2.XLSX]

## Sheet: Sheet1
Table S2. The clinical features and the mutation screening results of ADRP patients
Patient ID	Method	gender	Inherited Mode	Age		BCVA		ERG	Gene	Mutations		Co-segregation
				Onset	Exam	OD	OS			Allele 1	Allele 2
0191484	Panel	M	ad	9	19	0.05	0.07	extinguished	ARL3	p.(Q71P)	—	Y
019652	Panel	M	ad	C	17	0.4	0.3	N/A	CRX	p.(P149Sfs*17)	—	Y
019522	Panel	F	ad or xl	9	18	0.1	0.07	extinguished	IMPDH1	p.(L279S)	—	Y
0191246	Panel	M	ad	C	57	0.1	LP	N/A	IMPDH1	p.(D311N)	—	Y
24	Linkage+qPCR	F	ad	C	22	0.7	0.8	extinguished	PRPF31	exon1-3del	—	Y
0191443	Panel+qPCR	F	ad or xl	C	42	0.5	0.25	extinguished	PRPF31	exon2-3 Del	—	Y
019719	Panel+MLPA	M	ad or xl	1	6	0.3	0.5	extinguished	PRPF31	exon2-3 Del	—	Y
019843	Panel+MLPA	F	ad	C	44	0.1	0.05	rod absent and SD	PRPF31	exon2-8 Del	—	Y
0191469	Panel+qPCR	F	ad or xl	C	38	0.5	0.5	extinguished	PRPF31	PRPF31-Del	—	Y
0191489	Panel+qPCR	M	ad	7-8	33	0.4	0.3	extinguished	PRPF31	PRPF31-Del	—	Y
019647	Panel+MLPA	F	ad or xl	C	40	0.08	FC	N/A	PRPF31	PRPF31-Del	—	Y
019417	Panel	M	ad with IP	2	18	0.4	0.1	N/A	PRPF31	p.(Q74*)	—	Y
0191054	Panel	F	ad or xl	23	26	1.0	0.8	extinguished	PRPF31	c.323-1G>C	—	Y
0191433	Panel	M	ad or xl	C	26	0.04	0.1	extinguished	PRPF31	p.(R115P)	—	Y
019446	Panel	F	ad	C	42	0.1	0.1	N/A	PRPF31	c.421-1G>A	—	N/A
019218	Panel	F	ad or xl	15	31	0.1	0.1	N/A	PRPF31	p.(Q156*)	—	N/A
0191114	Panel	F	ad or xl	9	11	0.4	0.4	rod absent and SD	PRPF31	p.(L195P)	—	Y
0191265	Panel	F	ad with IP	C	52	0.04	0.05	extinguished	PRPF31	c.850_855+6del	—	Y
0191038	Panel	M	ad or xl	12	46	HM	0.1	extinguished	PRPF31	c.856-1G>C	—	Y
0191514	Panel	M	ad	3—4	48	0.05	0.5	extinguished	PRPF31	p.(D306N)	—	Y
019679	Panel	F	ad	C	41	0.3	0.3	N/A	PRPF31	p.(E382E)	—	Y
106	Linkage+qPCR	M	ad with IP	C	64	0.1	0.2	extinguished	PRPF31	p.(R406Vfs*7)	—	Y
0191135	Panel	M	ad or xl	4	26	0.3	0.3	extinguished	PRPF31	c.1374+654C>G	—	Y
019392	Panel	M	ad	4	24	0.15	0.08	rod absent and SD	PRPF31	p.(*500Lext*23)	—	Y
019479	Panel	F	ad	38	48	0.2	0.2	N/A	PRPF6	p.(R172W)	—	N/A
010215	Panel	M	ad or xl	C	6	0.2	0.1	N/A	PRPF8	p.(R1384W)	—	Y
019444	Panel	M	ad or xl	C	8	0.3	0.2	N/A	PRPF8	p.(T1931M)	—	Y
019917	Panel	F	ad or xl	20	40	0.2	0.7	extinguished	PRPF8	p.(H2313R)	—	Y
019616	Panel	F	ad with IP	2	5	0.7	0.5	N/A	PRPF8	p.(D2332Y)	—	Y
0191422	Panel	M	ad or xl	1—2	36	HM	0.2	N/A	PRPF8	p.(L2333Cfs*26)	—	Y
019648	Panel	F	ad or xl	40	56	0.1	0.03	N/A	PRPH2	p.(G305Afs*19)	—	Y
019191	Sanger	M	ad	11	21	0.6	0.3	rod absent and SD	RHO	p.(Y60*)	—	Y
019498	Sanger	F	ad or xl	8	43	0.2	0.08	N/A	RHO	p.(Y60*)	—	Y
019671	Sanger	F	ad or xl	21	56	0.3	0.2	N/A	RHO	p.(Q64*)	—	Y
019249	Sanger	M	ad or xl	5	23	1	0.8	N/A	RHO	p.(G89D)	—	Y
019768	Sanger	F	ad or xl	45	50	0.6	0.7	N/A	RHO	p.(G106R)	—	N/A
019422	Sanger	M	ad or xl	5	23	0.6	0.5	N/A	RHO	p.(R135W)	—	Y
019609	Sanger	F	ad or xl	3	35	0.08	0.08	N/A	RHO	p.(R135W)	—	Y
019655	Sanger	M	ad	5	43	0.3	0.2	N/A	RHO	p.(R135W)	—	Y
0191073	Sanger	M	ad	1	17	0.5	0.7	rod absent and SD	RHO	p.(R135W)	—	Y
83	Linkage+qPCR	M	ad	5	36	0.3	0.5	extinguished	RHO	p.(A169P)	—	Y
0191369	Sanger	F	ad or xl	5	38	0.03	0.02	extinguished	RHO	p.(P171L)	—	Y
019176	Sanger	F	ad or xl	3	30	0.1	0.2	N/A	RHO	p.(Y178C)	—	Y
019875	Sanger	M	ad or xl	15	25	0.2	0.1	N/A	RHO	p.(L183R)	—	Y
019852	Sanger	F	ad	3	35	0.7	0.7	extinguished	RHO	p.(S186W)	—	Y
0191140	Sanger	F	ad or xl	4—5	59	0.4	0.5	rod absent and SD	RHO	p.(H211L)	—	Y
0191549	Panel	M	ad	2-3	28	0.4	0.3	extinguished	RHO	p.(K296E)	—	Y
0191098	Sanger	M	ad	3—4	37	0.1	0.5	extinguished	RHO	p.(V345L)	—	Y
0191468	Sanger	M	ad	5	27	0.6	0.4	extinguished	RHO	p.(V345L)	—	Y
019780	Sanger	M	ad	4	32	0.5	0.8	extinguished	RHO	p.(P347L)	—	Y
120	Sanger	M	ad	C	34	0.04	0.04	N/A	RHO	p.(P347L)	—	Y
019544	Sanger	F	ad	4	56	NLP	0.03	N/A	RHO	p.(P347L)	—	Y
019576	Sanger	F	ad or xl	6	29	0.7	0.7	N/A	RHO	p.(P347L)	—	N/A
112	Linkage+qPCR	M	ad	C	48	0.1	0.3	extinguished	RHO	p.(P347Q)	—	Y
019545	Panel	F	ad or xl	41	46	0.3	0.6	N/A	RP1	p.(Q327P)	—	Y
019961	Panel	M	ad	20	67	0.15	0.03	extinguished	RP1	p.(R677*)	—	Y
0191352	Panel	M	ad	40	62	0.4	0.5	extinguished	RP1	p.(R677*)	—	Y
0191525	Panel	M	ad	23	24	0.5	0.5	rod absent and SD	RP1	p.(R677*)	—	Y
019410	Panel	M	ad	39	44	0.4	0.8	rod absent and SD	RP1	p.(706Vfs*7)	—	Y
0191346	Panel	M	ad	35	42	1.0	1.0	extinguished	RP1	p.(N763Ifs*12)	—	Y
0191212	Panel	M	ad	35	58	0.3	0.5	extinguished	RP1	p.(S779Nfs*5)	—	Y
0191239	Panel	M	ad or xl	32	35	0.6	0.4	rod absent and SD	RP1	p.(E794*)	—	Y
019756	Panel	M	ad or xl	5	13	0.3	0.25	extinguished	SNRNP200	p.(A507V)	—	Y
114	Panel	M	ad	12	36	0.1	0.3	extinguished	SNRNP200	p.(L651F)	—	Y
019142	Panel	F	ad or xl	C	35	0.1	0.1	N/A	SNRNP200	p.(R681C)	—	Y
019998	Panel	F	ad	2	47	0.1	0.3	extinguished	SNRNP200	p.(R681C)	—	Y
0191182	Panel	M	ad	1	51	FC	HM	extinguished	SNRNP200	p.(R681H)	—	Y
019634	Panel	M	ad	8	18	0.7	0.6	N/A	SNRNP200	p.(A787T)	—	Y
019537	Panel	F	ad	C	46	0.2	0.3	N/A	SNRNP200	p.(G867S)	—	N/A
019958	Panel	M	ad	3	27	0.5	0.6	extinguished	SNRNP200	p.(S1087L)	—	Y
019937	Panel	F	ad	20	30	0.7	0.7	extinguished	TOPORS	p.(N807Kfs*9)	—	N/A
019364	Panel	M	ad with IP	C	29	0.8	0.8	N/A	TOPORS	p.(E852Dfs*20)	—	N/A
019118	Panel	F	ad or xl	C	22	0.5	0.3	N/A	TOPORS	p.(R857M)	—	Y
0191024	Panel	F	ad or xl	6	9	1.0	1.0	rod absent and SD	RP2*	p.(R118C)	—	Y
019546	Panel	F	ad or xl	5	24	0.2	0.3	N/A	RP2*	p.(Q312*)	—	Y
019724	Panel	F	ad or xl	C	25	0.1	0.4	N/A	RPGR*	p.(G95E)	—	Y
019753	Panel	M	ad or xl	5	6	0.6	0.4	extinguished	RPGR*	p.(C302R)	—	Y
0191318	Panel+qPCR	F	ad or xl	C	27	0.1	0.3	extinguished	RPGR*	p.(Q565Rfs*17)		Y
									FAM161A#	p.(Q548*)	exon1-5del
019845	Panel+Sanger	M	ad or xl	C	48	0.03	0.04	extinguished	RPGR*	p.(E1031Gfs*58)	—	Y
019645	Panel	M	ad	C	51	0.4	0.4	extinguished	EYS#	p.(R2760C)	p.Y2935X	Y
019207	Panel	M	ad	12	24	0.2	0.2	N/A	USH2A#	p.(G268R)	p.P2811T	Y
0191323	Panel	F	ad or xl	8	51	0.05	0.02	extinguished	RIMS1§	p.(S679T)	—	Y
090	Panel	F	ad	C	31	0.2	0.4	extinguished	—	—	—	N/A
105	Panel	F	ad or xl	C	38	0.12	0.12	N/A	—	—	—	N/A
019135	Panel	F	ad or xl	C	25	0.1	0.1	N/A	—	—	—	N/A
019168	Panel	F	ad	C	27	0.4	0.5	N/A	—	—	—	N/A
019170	Panel	M	ad	46	49	1	0.8	extinguished	—	—	—	N/A
019173	Panel	F	ad or xl	C	34	0.5	0.5	N/A	—	—	—	N/A
019201	Panel	F	ad with IP	C	43	0.05	0.05	extinguished	—	—	—	N/A
019219	Panel	M	ad	C	14	0.08	0.08	N/A	—	—	—	N/A
019311	Panel	M	ad or xl	C	42	HM	HM	N/A	—	—	—	N/A
019351	Panel	M	ad	C	33	HM	0.06	N/A	—	—	—	N/A
019383	Panel	F	ad or xl	24	30	0.7	0.6	extinguished	—	—	—	N/A
019396	Panel	F	ad	C	54	HM	HM	N/A	—	—	—	N/A
019427	Panel	M	ad	C	58	0.02	0.05	N/A	—	—	—	N/A
019460	Panel	F	ad or xl	42	50	0.8	0.8	rod absent and SD	—	—	—	N/A
019461	Panel	M	ad or xl	39	41	0.3	0.3	extinguished	—	—	—	N/A
019469	Panel	F	ad or xl	48	58	0.7	0.05	N/A	—	—	—	N/A
019474	Panel	F	ad or xl	27	44	0.2	0.1	N/A	—	—	—	N/A
019483	Panel	M	ad	C	46	0.4	NLP	N/A	—	—	—	N/A
019530	Panel	F	ad	39	49	0.7	0.3	extinguished	—	—	—	N/A
019577	Panel	M	ad	45	46	0.1	0.05	N/A	—	—	—	N/A
019583	Panel	F	ad or xl	37	39	0.7	0.5	rod absent and SD	—	—	—	N/A
019584	Panel	M	ad with IP	C	20	0.02	0.02	rod absent and SD	—	—	—	N/A
019625	Panel	F	ad or xl	30	33	0.6	0.3	N/A	—	—	—	N/A
019630	Panel	M	ad or xl	C	25	0.05	0.1	N/A	—	—	—	N/A
019663	Panel	F	ad or xl	44	60	0.3	0.3	N/A	—	—	—	N/A
019680	Panel	F	ad or xl	35	70	0.3	0.3	N/A	—	—	—	N/A
019707	Panel	F	ad or xl	7	28	0.1	0.2	N/A	—	—	—	N/A
019760	Panel	F	ad or xl	C	6	0.3	0.1	extinguished	—	—	—	N/A
019783	Panel	M	ad or xl	C	16	0.2	0.2	extinguished	—	—	—	N/A
019794	Panel	F	ad or xl	C	46	0.3	0.1	N/A	—	—	—	N/A
019801	Panel	F	ad or xl	37	57	0.5	0.4	N/A	—	—	—	N/A
019821	Panel	M	ad or xl	16	25	0.1	0.1	extinguished	—	—	—	N/A
019834	Panel	M	ad or xl	3	6	0.3	0.2	N/A	—	—	—	N/A
019842	Panel	F	ad or xl	30	62	0.1	0.4	extinguished	—	—	—	N/A
019892	Panel	F	ad	8	46	0.6	0.6	extinguished	—	—	—	N/A
019906	Panel	F	ad or xl	3	23	0.4	0.4	extinguished	—	—	—	N/A
019910	Panel	F	ad or xl	50	60	0.1	HM	extinguished	—	—	—	N/A
019912	Panel	M	ad	18	28	0.8	0.6	rod absent and SD	—	—	—	N/A
019936	Panel	F	ad or xl	39	49	0.8	0.8	rod absent and SD	—	—	—	N/A
019978	Panel	M	ad	5	23	0.3	0.4	rod absent and SD	—	—	—	N/A
019982	Panel	M	ad with IP	10	38	0.15	0.6	rod absent and SD	—	—	—	N/A
0191029	Panel	F	ad or xl	5、6	33	0.2	0.2	rod absent and SD	—	—	—	N/A
0191080	Panel	F	ad or xl	10	29	0.6	0.6	extinguished	—	—	—	N/A
0191101	Panel	F	ad or xl	C	44	0.1	0.1	extinguished	—	—	—	N/A
0191143	Panel	M	ad	20	31	0.1	0.02	extinguished	—	—	—	N/A
0191205	Panel	F	ad or xl	4	4	—	—	rod absent and SD	—	—	—	N/A
0191348	Panel	M	ad or xl	30	42	0.4	0.8	extinguished	—	—	—	N/A
0191354	Panel	M	ad or xl	3,4	7	0.3	0.4	extinguished	—	—	—	N/A
0191360	Panel	F	ad or xl	20	57	0.2	0.1	rod absent and SD	—	—	—	N/A
0191370	Panel	M	ad or xl	40	46	1	1	extinguished	—	—	—	N/A
0191402	Panel	M	ad or xl	30	31	1.0	1.0	rod absent and SD	—	—	—	N/A
0191403	Panel	F	ad or xl	17	55	0.25	0.2	extinguished	—	—	—	N/A
0191463	Panel	M	ad	30	43	0.06	0.03	extinguished	—	—	—	N/A
0191521	Panel	F	ad	18	31	0.01	0.3	extinguished	—	—	—	N/A
0191528	Panel	M	ad or xl	3—4	18	0.03	0.02	rod absent and SD	—	—	—	N/A
0191538	Panel	F	ad or xl	37	47	1	0.8	rod absent and SD	—	—	—	N/A
Abbreviations:ad，autosomal dominant；BCVA, best corrected visual acuity;C，childhood defined as 5 year-old；M, male；F,female;FC, finger counting;HM, hand move; IP, incomplete penetrance;LP, light perception;MLPA, Multiplex ligation-dependent probe amplification; OD, right eye; OS, left eye; NLP, no light perception;SD, severe defect of cone function;xl,X-linked; *, X-linked gene；#, autosomal recessi…
